# Supplementary material for: Effects of Flurochloridone Application on Rhizosphere Soil Fungal Community and Composition in Potato Growing Areas of the Qinghai-Tibet Plateau
Source: J Fungi (Basel). 2021 May 27;7(6):420. doi: 10.3390/jof7060420 (PMC8228986; doi:10.3390/jof7060420)
Supplement: Supplementary file 1 [file jof-07-00420-s001.zip]

Archive with 1 entries (1 files):
- jof-1169634-supplementary.xlsx
