# Supplementary material for: Effects of Flurochloridone Application on Rhizosphere Soil Fungal Community and Composition in Potato Growing Areas of the Qinghai-Tibet Plateau
Source: J Fungi (Basel). 2021 May 27;7(6):420. doi: 10.3390/jof7060420 (PMC8228986; doi:10.3390/jof7060420)
Supplement: Supplementary file 1 [file jof-07-00420-s001.zip › jof-1169634-supplementary.xlsx]

## Sheet: Tables S1
	pH	OM (g/kg)	TN (g/kg)	TP (g/kg)	TK (g/kg)	AN (mg/kg)	AP (mg/kg)	AK (mg/kg)
0-1	8.08±0.06	34.43±4.99	1.82±0.18	2.32±0.13	23.05±1.13	191.00±15.65	47.73±6.83	268.67±84.81
0-2	8.41±0.04	35.61±6.09	1.92±0.34	2.45±0.01	22.12±1.15	185.23±12.12	52.43±4.32	298.67±54.78
0-3	8.35±0.08	36.94±4.18	1.93±0.21	2.61±0.15	23.06±1.12	189.34±10.98	43.43±6.71	276.43±63.64
LS-1	8.12±0.03	27.48±1.79	1.58±0.07	2.23±0.14	22.46±1.32	157.21±18.87	46.63±5.43	284.81±54.76
LS-2	8.31±0.09	27.39±0.68	1.51±0.08	2.38±0.11	22.74±1.43	149.33±13.56	45.46±4.67	239.33±49.76
LS-3	8.38±0.05	26.89±0.58	1.53±0.06	2.51±0.12	22.59±0.98	151.21±12.98	48.13±5.35	258.33±56.75
HS-1	8.12±0.04	25.24+2.05	1.40±0.07	2.34±0.04	22.46±2.01	140.29±11.98	47.43±3.98	265.33±70.65
HS-2	8.29±0.04	25.06±1.76	1.47±0.05	2.23±0.21	22.15±1.43	132.21+10.89	46.26±7.56	270.66±63.75
HS-3	8.41±0.05	24.09±2.98	1.41±0.05	2.26±0.12	21.49±1.23	129.45±13.36	47.67±4.65	267.65±78.65

## Sheet: Table S2
	Sample Name	Raw PE	Combined	Qualified	Nochime	Base(nt)	Avg Len (nt)	Q20	Q30	GC%	Effective %
	L15.2	86065	83674	83036	61466	13677989	223	98.66	96.35	46.41	71.42
	H15.2	94494	92338	91698	60896	13519805	222	98.75	96.53	47.69	64.44
	L18.2	91472	89798	89156	61920	13532557	219	98.45	96.05	47.2	67.69
	H18.2	95455	93156	92324	66438	14965719	225	98.28	95.49	45.92	69.6
	L21.2	87488	85566	84650	60077	14555178	242	98.27	95.24	44.63	68.67
	H21.2	84788	81069	80410	63115	14321535	227	98.72	96.34	46.81	74.44
	L24.2	85723	83973	83229	65069	14496189	223	98.74	96.5	45.84	75.91
	H24.2	85834	84044	83470	67718	14681817	217	98.75	96.6	46.17	78.89
	L27.2	82987	81011	80373	60380	13518559	224	98.52	96.06	46.71	72.76
	H27.2	89762	86969	85814	63024	14105969	224	98.5	96.09	48.28	70.21
	L30.2	95679	79596	78936	66817	15106822	226	98.38	95.74	45.11	69.83
	H30.2	88042	85693	84975	67030	14811309	221	98.68	96.32	43.89	76.13
	L33.2	80256	78956	78404	62863	13835044	220	98.59	96.25	47.37	78.33
	H33.2	84415	82906	82408	62504	13758373	220	98.81	96.71	47.87	74.04
	L36.2	84164	82779	82167	63119	13657842	216	98.37	95.93	47.71	75
	H36.2	86109	83482	82727	69660	15887898	228	98.28	95.42	46.61	80.9
	L39.2	86768	84478	83960	61472	13529941	220	98.6	96.31	47.26	70.85
	H39.2	96321	94021	91915	46595	10176278	218	98.68	96.47	47.06	48.37
	L42.2	86817	84764	84292	61165	13511406	221	98.69	96.46	45.42	70.45
	H42.2	92598	91454	90873	69770	15147588	217	98.56	96.18	47.9	75.35
	L45.2	89479	87749	87257	68605	14865664	217	98.63	96.39	45.82	76.67
	H45.2	85265	83829	83319	62350	13669829	219	98.76	96.52	46.39	73.12
	L48.2	93983	91389	90905	65376	14439154	221	98.69	96.45	44.09	69.56
	H48.2	88844	87534	86877	63985	14289687	223	98.59	96.11	44.89	72.02
	L0.3	94324	92912	91749	64092	14287900	223	98.52	96.04	47.64	67.95
	H0.3	92970	91338	90722	60377	13256578	220	98.56	96.25	46.78	64.94
	L1.3	98561	96800	96056	68367	14815562	217	98.38	95.92	45.85	69.37
	H1.3	89277	87556	86825	63855	14130156	221	98.12	95.26	47.17	71.52
	L3.3	91826	90213	89537	69600	15460048	222	98.42	95.95	44.65	75.8
	H3.3	83783	82205	81502	69285	15409370	222	98.69	96.33	45.1	82.7
	L6.3	81370	79508	78826	67949	15323321	226	98.63	96.21	45.68	83.51
	H6.3	82801	81113	80524	66357	14644182	221	98.51	96.02	45.17	80.14
	L9.3	92509	90794	89706	67948	14565686	214	98.54	96.25	46.92	73.45
	H9.3	96717	88494	87648	64884	14795156	228	98.59	96.08	47.79	67.09
	L12.3	92543	90709	90085	66560	14963472	225	98.53	96.04	45.43	71.92
	H12.3	87805	86292	85541	64399	14505400	225	98.44	95.76	47.28	73.34
	L15.3	92444	91035	90482	60720	13662435	225	98.67	96.32	46.22	65.68
	H15.3	80144	78675	78096	69340	15623369	225	98.71	96.38	46.47	86.52
	L18.3	87121	85748	85086	63702	14052547	221	98.34	95.83	47.05	73.12
	H18.3	89329	86298	85188	65551	14498744	221	98.34	95.68	45.74	73.38
	L21.3	93823	92067	91189	65690	14721421	224	98.62	96.27	46.72	70.01
	H21.3	90630	87221	86496	65460	14920387	228	98.7	96.32	45.94	72.23
	L24.3	92174	90622	89976	61293	14044958	229	98.71	96.35	45.96	66.5
	H24.3	83526	81871	81235	62152	14109966	227	98.5	95.87	45.44	74.41
	L27.3	87074	85476	84892	62422	14041062	225	98.58	96.14	46.64	71.69
	H27.3	83039	80984	80427	69678	15881360	228	98.61	96.14	46.95	83.91
	L30.3	93016	90080	89291	61555	14128354	230	98.55	95.97	46.31	66.18
	H30.3	86012	84609	83772	63916	14576453	228	98.4	95.66	42.47	74.31
	L33.3	94823	93748	93235	64423	13934996	216	98.69	96.51	46.85	67.94
	H33.3	96057	94598	93811	67061	14935141	223	98.32	95.66	45.22	69.81
	L36.3	93772	92702	91925	66521	15034365	226	98.31	95.49	45.58	70.94
	H36.3	91105	90157	89537	69769	15606619	224	98.49	95.95	46.1	76.58
	L39.3	82501	81681	81189	61251	13835237	226	98.7	96.31	45.41	74.24
	H39.3	85295	84272	83594	64348	14619324	227	98.59	96.04	44.51	75.44
	L42.3	87796	86797	86139	68285	14873047	218	98.7	96.44	42.59	77.78
	H42.3	94786	93846	93109	65085	14691009	226	98.47	95.88	41.94	68.67
	L45.3	93134	91453	90504	62695	13794237	220	98.73	96.45	43.01	67.32
	H45.3	86689	85460	84996	69879	15521528	222	98.75	96.53	42.92	80.61
	L48.3	97391	96070	95293	62942	14591937	232	98.53	95.83	45.21	64.63
	H48.3	97148	96114	95351	64978	14546083	224	98.8	96.55	44.19	66.89
	L0.1	85396	83439	82867	60850	13456034	221	98.51	96.07	47.14	71.26
	H0.1	80895	79349	78950	63039	13496791	214	98.68	96.57	46.61	77.93
	L1.1	98661	96873	96169	62290	13734407	220	98.28	95.71	50.11	63.14
	H1.1	86636	83895	83157	69044	15173910	220	98.26	95.54	45.98	79.69
	L3.1	80027	78447	77922	64449	14094069	219	98.35	95.86	47.52	80.53
	H3.1	80233	78254	77739	60421	13366340	221	98.72	96.47	45.98	75.31
	L6.1	84297	82565	81978	63307	13859573	219	98.73	96.57	46.96	75.1
	H6.1	91628	89428	88714	66936	15096693	226	98.32	95.57	45.51	73.05
	L9.1	87693	85768	85225	63318	13749497	217	98.52	96.21	47.61	72.2
	H9.1	99891	98204	97586	66342	14466490	218	98.69	96.44	47.77	66.41
	L12.1	99161	97313	96720	66049	14072829	213	98.64	96.52	47.93	66.61
	H12.1	88540	86339	85506	65398	14340240	219	98.38	95.74	47.62	73.86
	L15.1	91664	89726	88616	67713	15183439	224	98.61	96.2	46.7	73.87
	H15.1	93372	91664	91090	69107	15518504	225	98.64	96.22	47.31	74.01
	L18.1	90233	88501	87922	65883	14291716	217	98.61	96.33	46.97	73.01
	H18.1	85371	83455	82825	62869	13907411	221	98.33	95.58	47.29	73.64
	L21.1	95895	93493	92964	63774	14251112	223	98.63	96.29	47.4	66.5
	H21.1	80261	78261	77613	67621	14994885	222	98.8	96.63	45.62	84.25
	L24.1	91293	88434	87755	68232	15777549	231	98.62	96.09	43.41	74.74
	H24.1	97001	95193	94772	64095	13768959	215	98.85	96.88	48.05	66.08
	L27.1	92414	90589	90122	66213	14310379	216	98.82	96.84	45.92	71.65
	H27.1	93333	91010	90442	62340	13600540	218	98.71	96.57	46.78	66.79
	L30.1	92114	90102	89601	69097	15081812	218	98.79	96.7	46.83	75.01
	H30.1	98822	95026	93295	66932	15504577	232	97.9	94.47	43.55	67.73
	L33.1	96653	94096	93489	62860	13872177	221	98.76	96.59	46.23	65.04
	H33.1	80371	78661	77524	63801	15436345	242	97.8	94.36	49.72	79.38
	L36.1	99889	97951	96876	66735	14272765	214	98.75	96.69	47.21	66.81
	H36.1	83285	81177	80520	66672	14899176	223	98.13	95.25	48.68	80.05
	L39.1	92498	90378	89858	62773	13793821	220	98.79	96.66	45.59	67.86
	H39.1	76416	74663	73934	66234	14935361	225	98.37	95.76	45.9	86.68
	L42.1	81525	79514	78939	63236	13853064	219	98.83	96.74	45.49	77.57
	H42.1	98224	96196	95582	66762	14754787	221	98.8	96.59	47.19	67.97
	L45.1	88174	86138	85602	67478	14691532	218	98.82	96.74	45.15	76.53
	H45.1	73574	69877	69137	64185	14294885	223	98.79	96.53	47.06	87.24
	L48.1	90768	87626	86846	63541	13926072	219	98.86	96.8	44.85	70
	H48.1	96621	93140	92075	67319	14970674	222	98.53	95.97	45.18	69.67
	L0.2	99211	96934	96191	62643	13869129	221	98.62	96.29	47.23	63.14
	H0.2	93124	90802	90096	60150	13140125	218	98.77	96.65	47.74	64.59
	L1.2	83080	81273	80619	61428	13426044	219	98.5	96.15	46.3	73.94
	H1.2	90001	87319	86582	63818	13924026	218	98.4	95.85	46.76	70.91
	L3.2	93929	91830	91208	63288	14196613	224	98.37	95.81	49.19	67.38
	H3.2	92793	90921	90281	68128	14952632	219	98.77	96.58	47.39	73.42
	L6.2	80164	78620	78125	63317	13754480	217	98.88	96.87	49.09	78.98
	H6.2	82337	80667	80152	64846	14214837	219	98.65	96.39	47.99	78.76
	L9.2	88299	86579	85953	64734	14148870	219	98.61	96.37	47.7	73.31
	H9.2	84244	80368	78957	64047	15113572	236	98.54	95.86	46.18	76.03
	L12.2	80898	78880	78341	63347	13855693	219	98.66	96.46	44.58	78.3
	H12.2	84808	82739	81812	67518	15040222	223	98.55	96.01	45.9	79.61

## Sheet: Table S3
	Group	Observed species	Shannon	Simpson	Chao1	ACE	Goods coverage	PD whole tree
	H0	794	6.208	0.966	919.806	964.489	0.996	218.675
	H1	823	6.244	0.972	942.396	1005.52	0.995	225.587
	H12	802	6.124	0.966	952.672	1013.29	0.995	227.377
	H15	856	6.03	0.952	1004.61	1069.31	0.995	241.488
	H18	867	6.328	0.971	1010.28	1075.59	0.995	259.769
	H21	1030	6.644	0.976	1233.01	1306.43	0.994	356.67
	H24	844	5.826	0.951	1014.58	1084.36	0.995	269.03
	H27	1133	6.723	0.974	1317.65	1419.48	0.993	414.548
	H3	800	6.187	0.967	920.901	965.876	0.996	235.445
	H30	747	5.696	0.942	860.866	924.936	0.996	223.652
	H33	759	5.948	0.946	876.009	926.079	0.996	201.049
	H36	752	5.978	0.965	912.322	965.918	0.995	211.407
	H39	855	6.128	0.958	1402.94	1174.83	0.994	258.361
	H42	648	5.399	0.94	797.141	844.585	0.996	207.816
	H45	880	6.092	0.965	1026.44	1085.8	0.995	309.789
	H48	783	5.933	0.958	907.938	980.939	0.996	267.203
	H6	820	5.974	0.953	952.374	1021.7	0.995	253.806
	H9	1107	6.469	0.969	1261.03	1342.25	0.994	449.214
	L0	806	6.124	0.964	941.684	979.959	0.996	227.788
	L1	718	5.817	0.952	843.597	891.718	0.996	181.86
	L12	801	5.832	0.946	930.761	1001.87	0.995	238.225
	L15	819	6.376	0.974	956.384	1005.96	0.995	241.746
	L18	797	6.252	0.97	923.688	982.397	0.995	207.174
	L21	852	6.236	0.965	1000.14	1049.34	0.995	237.329
	L24	955	6.052	0.938	1121.13	1208.56	0.994	316.72
	L27	868	6.163	0.959	1024.77	1092.82	0.995	245.915
	L3	767	5.808	0.942	921.718	982.082	0.995	203.62
	L30	886	6.253	0.966	1056.97	1117.34	0.995	289.93
	L33	767	6.149	0.964	896.035	936.464	0.996	209.84
	L36	695	5.927	0.96	796.577	845.394	0.997	176.231
	L39	696	5.987	0.963	816.937	852.05	0.996	187.011
	L42	790	5.802	0.949	930.709	984.392	0.996	245.482
	L45	720	5.71	0.947	843.488	901.763	0.996	202.095
	L48	710	5.204	0.874	813.914	877.529	0.996	229.997
	L6	849	6.338	0.971	992.708	1050.46	0.995	264.075
	L9	782	6	0.954	910.791	964.076	0.996	204.051

## Sheet: Table S4
	Taxonomy	Thelebolus microsporus	Plectosphaerella cucumerina	Trichocladium asperum	Pseudombrophila hepatica	Boeremia exigua	Epicoccum nigrum	Cladosporium chasmanthicola	Alternaria alternata	Metarhizium robertsii	Gibberella pulicaris	Others
	L0	0.012157	0.036807	0.03196	0.026156	0.003889	0.005483	0.035389	0.030952	0.001477	0.00057	0.81516
	H0	0.00519	0.038934	0.041902	0.011397	0.070836	0.003714	0.044052	0.013963	0.000629	0.00019	0.769193
	L1	0.014189	0.058504	0.103572	0.023444	0.004891	0.003041	0.015161	0.020593	0.01117	8e-05	0.745354
	H1	0.00511	0.043642	0.033079	0.011075	0.005739	0.005132	0.032969	0.030732	0.000731	0.000665	0.831126
	L3	0.019584	0.025023	0.061611	0.026631	0.00318	0.001798	0.007924	0.007668	0.000768	0.00027	0.845541
	H3	0.019138	0.023488	0.038401	0.02541	0.003699	0.004825	0.011616	0.018575	0.001806	0.000482	0.852559
	L6	0.014123	0.039797	0.023948	0.031895	0.004671	0.001301	0.017625	0.004598	0.001784	0.00049	0.859767
	H6	0.003933	0.040784	0.032545	0.024409	0.00511	0.043693	0.027896	0.015659	0.003085	0.00163	0.801256
	L9	0.018012	0.128478	0.035345	0.020637	0.004744	0.00239	0.007084	0.005344	0.00079	0.000373	0.776803
	H9	0.006031	0.04153	0.035674	0.018488	0.00204	0.001762	0.011302	0.00761	0.000366	0.000694	0.874505
	L12	0.015585	0.103557	0.038708	0.072028	0.001762	0.001221	0.003136	0.001564	0.001023	0.000892	0.760523
	H12	0.004306	0.020688	0.051852	0.020571	0.022121	0.003238	0.018203	0.016178	0.000994	0.000753	0.841097
	L15	0.010753	0.031551	0.035418	0.056114	0.001374	0.003385	0.010424	0.006667	0.001045	0.000548	0.84272
	H15	0.007654	0.023685	0.041347	0.010505	0.004503	0.001893	0.009189	0.005395	0.00193	0.000249	0.89365
	L18	0.011002	0.048986	0.055383	0.039651	0.00549	0.001447	0.009854	0.009474	0.001447	0.00011	0.817156
	H18	0.00345	0.019511	0.034775	0.025622	0.00307	0.002127	0.031186	0.019767	0.002456	0.000738	0.857296
	L21	0.050061	0.027465	0.060463	0.049388	0.001075	0.001148	0.003655	0.003238	0.000607	7.3e-05	0.802828
	H21	0.011309	0.024818	0.042575	0.024043	0.002646	0.001389	0.017333	0.008655	0.000943	0.000541	0.865747
	L24	0.025739	0.028225	0.039315	0.055375	0.020125	0.000694	0.003085	0.002054	0.001287	0.000278	0.823823
	H24	0.007003	0.043057	0.037085	0.031946	0.001491	0.026025	0.02215	0.037692	0.000453	0.000687	0.79241
	L27	0.07205	0.028174	0.064111	0.036793	0.001842	0.000643	0.0056	0.012479	0.001221	8.8e-05	0.777
	H27	0.006184	0.05414	0.025608	0.022793	0.01318	0.001988	0.011762	0.006791	0.00068	0.00019	0.856682
	L30	0.009642	0.029131	0.02688	0.037736	0.016821	0.003443	0.014767	0.006258	0.011236	0.000314	0.843772
	H30	0.005527	0.015103	0.038262	0.062327	0.002544	0.002047	0.008019	0.00856	0.027582	0.000336	0.829693
	L33	0.008984	0.064535	0.053935	0.07129	0.008136	0.0053	0.007961	0.013794	0.001002	0.000461	0.764602
	H33	0.004576	0.045119	0.039205	0.038562	0.006608	0.002595	0.011419	0.008524	0.000746	0.002054	0.840592
	L36	0.016243	0.106854	0.026924	0.051925	0.047999	0.005022	0.009408	0.031727	0.000629	0.000424	0.702845
	H36	0.006981	0.055266	0.028715	0.034322	0.009913	0.003597	0.03286	0.048825	0.00095	0.001871	0.776701
	L39	0.007939	0.026799	0.054549	0.093527	0.002814	0.000804	0.003809	0.005132	0.000658	0.000687	0.803281
	H39	0.007478	0.059498	0.03207	0.018495	0.00984	0.004518	0.015337	0.008348	0.000409	0.00098	0.843027
	L42	0.015476	0.043284	0.045974	0.028123	0.000958	0.000263	0.001396	0.002588	0.000241	0.000402	0.861295
	H42	0.004978	0.073132	0.018407	0.033642	0.002654	0.003319	0.037282	0.029826	0.000146	0.02253	0.774084
	L45	0.007603	0.048884	0.043898	0.035572	0.004467	0.001382	0.004796	0.004086	0.000241	0.000563	0.848509
	H45	0.003158	0.045755	0.033298	0.050923	0.003341	0.003136	0.027523	0.015118	0.000278	0.001564	0.815906
	L48	0.186163	0.025557	0.041486	0.037019	0.00299	0.000402	0.002551	0.002485	0.000373	0.000197	0.700776
	H48	0.004057	0.027318	0.032143	0.065054	0.002668	0.001542	0.004927	0.009386	0.000453	0.003567	0.848882
